# Supplementary material for: MicroRNAs involvement in fludarabine refractory chronic lymphocytic leukemia
Source: Mol Cancer. 2010 May 26;9:123. doi: 10.1186/1476-4598-9-123 (PMC2892453; doi:10.1186/1476-4598-9-123)
Supplement: Additional file 1 — Table S1. MicroRNAs modulated by fludarabine in sensitive and refractory CLL patients [file 1476-4598-9-123-S1.XLS]

## Sheet: Foglio1
	Table S1. MicroRNAs modulated by fludarabine in sensitive and refractory CLL patients
			CLL responsive to treatment (CR)							CLL non responsive to treatment (NR)							All (CR + NR) CLLs
	microRNA		p-value	fold-change absolute	regulation post/pre	Average expression				p-value	fold-change absolute	regulation post/pre	Average expression				p-value	fold-change absolute	regulation post/pre	Average expression				Chromosome coordinates
						pre	post						pre	post						pre	post
	hsa-miR-140-5p		0.00313566	2.94585	up	30.2503	89.1129			0.000848036	4.27697	up	35.9215	153.635			6.00207e-06	3.56754	up	32.798	117.008			chr16:068524528-068524508///chr16:068524528-068524509
	hsa-miR-142-3p		0.00273445	5.00168	up	975.558	4879.43			0.00648191	3.79377	up	1327.95	5037.92			2.58869e-05	4.39575	up	1127.92	4958.05			chr17:053763605-053763627///chr17:053763605-053763626
	hsa-miR-17		0.0282743	1.65919	up	130.498	216.521			0.041863	1.74794	up	122.265	213.712			0.0019328	1.69973	up	126.556	215.112			chr13:090800895-090800880///chr13:090800895-090800881///chr13:090800895-090800879
	hsa-miR-181d		0.0261169	2.27914	up	1.92422	4.38556			0.000157209	5.57945	up	1.49249	8.32725			1.35174e-05	3.53945	up	1.70737	6.04315			chr19:013846746-013846731///chr19:013846746-013846730
	hsa-miR-19b-1*		0.00945474	2.24309	up	1.31747	2.95521			0.00171253	2.06843	up	1.91649	3.96412			8.66814e-05	2.17787	up	1.57158	3.42269			chr13:090801484-090801471///chr13:090801484-090801469///chr13:090801484-090801470///chr13:090801484-090801468
	hsa-miR-20a		0.0274029	2.05878	up	202.148	416.178			0.00677887	3.62513	up	158.772	575.57			0.000310089	2.71258	up	180.429	489.428			chr13:090801349-090801332///chr13:090801349-090801331
	hsa-miR-21		8.49984e-05	5.21706	up	1261.29	6580.23			4.24356e-05	6.68794	up	2254.74	15079.6			5.32905e-08	6.00869	up	1657.81	9961.27			chr17:055273437-055273419///chr17:055273437-055273418
	hsa-miR-30b		0.00317603	1.67088	up	582.129	972.666			0.00188279	1.77718	up	464.122	824.827			2.17045e-05	1.71177	up	523.262	895.702			chr8:135881995-135882012///chr8:135881995-135882010///chr8:135881995-135882011
	hsa-miR-33a		0.0225895	1.92991	up	1.22698	2.36796			0.0177117	2.56555	up	1.38198	3.54555			0.000768755	2.23294	up	1.29763	2.89754			chr22:040626919-040626900///chr22:040626919-040626899
	hsa-miR-362-3p		0.0479912	2.39969	up	2.99538	7.18798			0.0246173	3.07112	up	2.89031	8.87648			0.00179848	2.71187	up	2.94547	7.98774			chrX:049660374-049660356///chrX:049660374-049660355
	hsa-miR-454		0.040359	2.25308	up	4.1462	9.34174			0.000432511	4.71138	up	3.07394	14.4825			5.07379e-05	3.22954	up	3.6016	11.6315			chr17:054569930-054569950///chr17:054569930-054569949
	hsa-miR-1224-5p		0.000133904	3.7533	down	16.753	4.46354			0.00307977	2.6451	down	16.9124	6.39387			8.63615e-07	3.14997	down	16.8278	5.34222			chr3:185441905-185441894///chr3:185441905-185441896///chr3:185441905-185441895///chr3:185441905-185441897
	hsa-miR-1226*		0.00181991	2.80927	down	8.15219	2.90189			0.000466062	3.21564	down	9.60865	2.98809			1.29943e-06	2.9911	down	8.80782	2.94467			chr3:047866074-047866066///chr3:047866074-047866064///chr3:047866074-047866065///chr3:047866074-047866063
	hsa-miR-1229		0.0189965	2.27783	down	12.5606	5.51427			0.0143578	2.45678	down	8.2397	3.35386			0.000703942	2.39513	down	10.3002	4.30048			chr5:179157884-179157896///chr5:179157884-179157893///chr5:179157884-179157895///chr5:179157884-179157894
	hsa-miR-138-2*		0.0177801	2.01449	down	5.34133	2.65146			0.00356903	2.61757	down	3.62572	1.38515			0.00030244	2.32263	down	4.45113	1.91642			chr16:055450008-055449996///chr16:055450008-055449995///chr16:055450008-055449994///chr16:055450008-055449993
	hsa-miR-202		1.98579e-07	3.82909	down	6.01673	1.57132			0.000306879	4.06465	down	7.85831	1.93333			1.77373e-09	3.91425	down	6.82235	1.74295			chr10:134911033-134911046///chr10:134911033-134911047
	hsa-miR-23a		0.0296917	1.70323	down	980.234	575.514			0.0498245	1.74038	down	758.949	436.084			0.0029383	1.73471	down	869.04	500.972			chr19:013808409-013808426///chr19:013808409-013808425
	hsa-miR-23a*		1.94701e-05	3.18889	down	3.26731	1.02459			3.38181e-06	3.74141	down	4.13233	1.10448			1.12177e-10	3.43034	down	3.64916	1.06379			chr19:013808444-013808455///chr19:013808444-013808457///chr19:013808444-013808456///chr19:013808444-013808458
	hsa-miR-324-3p		0.0024925	2.2645	down	523.194	231.042			0.000344954	3.26075	down	523.056	160.41			1.58825e-06	2.71736	down	523.129	192.513			chr17:007067351-007067366///chr17:007067351-007067365
	hsa-miR-338-5p		3.23336e-06	4.52621	down	5.58952	1.23492			9.82779e-08	4.60935	down	5.31738	1.15361			4.23311e-13	4.5743	down	5.45976	1.19357			chr17:076714318-076714329///chr17:076714318-076714331///chr17:076714318-076714330///chr17:076714318-076714332
	hsa-miR-494		0.0377342	2.35403	down	212.095	90.0987			0.0219241	3.58664	down	304.084	84.7824			0.00143894	2.87506	down	251.281	87.4002			chr14:100565792-100565779///chr14:100565792-100565778
	hsa-miR-500		1.78707e-06	4.74875	down	15.8803	3.34409			2.96584e-07	4.23586	down	15.998	3.77679			6.29108e-13	4.48401	down	15.9356	3.55386			chrX:049659813-049659802///chrX:049659813-049659800///chrX:049659813-049659801
	hsa-miR-500*		0.00925582	1.89799	down	8.43442	4.44387			0.042798	1.83318	down	7.76176	4.23403			0.000724571	1.86987	down	8.1109	4.33768			chrX:049659851-049659835///chrX:049659851-049659834
	hsa-miR-501-5p		1.8383e-05	3.55752	down	10.0864	2.83524			3.15051e-07	3.84176	down	9.61899	2.5038			1.10864e-11	3.70207	down	9.86369	2.66437			chrX:049661104-049661089///chrX:049661104-049661088///chrX:049661104-049661090///chrX:049661104-049661087
	hsa-miR-513a-5p		0.000571545	3.15471	down	10.604	3.36133			9.66993e-05	8.27804	down	14.7373	1.78029			1.89984e-07	5.06103	down	12.3806	2.44625			chrX:146102748-146102763///chrX:146102748-146102762
	hsa-miR-513b		1.55885e-06	3.24827	down	4.86499	1.49772			0.000123241	5.20834	down	6.578	1.26297			3.14189e-09	4.07683	down	5.60705	1.37534			chrX:146088303-146088320///chrX:146088303-146088321///chrX:146088303-146088319///chrX:146088303-146088322
	hsa-miR-513c		0.00340117	1.84078	down	1.92938	1.04813			0.0115607	2.42167	down	2.70646	1.1176			0.000176818	2.09043	down	2.26249	1.08231			chrX:146078963-146078980///chrX:146078963-146078979///chrX:146078963-146078981///chrX:146078963-146078982
	hsa-miR-550		0.012628	2.05086	down	3.72685	1.81721			0.00236549	2.00806	down	2.89411	1.44125			9.92502e-05	2.0445	down	3.30871	1.61835			chr7:030295978-030295966///chr7:030295978-030295967///chr7:030295978-030295964///chr7:030295978-030295965
	hsa-miR-575		0.0228238	2.91679	down	116.724	40.0181			0.0237261	2.84976	down	104.002	36.4949			0.000813699	2.89288	down	110.554	38.2159			chr4:083893529-083893545///chr4:083893529-083893546
	hsa-miR-638		0.000975694	3.28816	down	107.572	32.7148			0.0124522	2.45231	down	91.4928	37.3089			1.91956e-05	2.8532	down	99.6806	34.9364			chr19:010690119-010690107///chr19:010690119-010690106
	hsa-miR-671-5p		0.00101252	2.63469	down	7.97996	3.0288			0.00682615	2.29304	down	9.43436	4.11434			1.73731e-05	2.44586	down	8.63411	3.53009			chr7:150566490-150566481///chr7:150566490-150566480
	hsa-miR-744		0.0136373	2.18846	down	9.621	4.39623			0.0378374	1.92188	down	6.89865	3.58952			0.000958989	2.07101	down	8.22699	3.97245			chr17:011925972-011925959///chr17:011925972-011925960
	hsa-miR-765		0.00785789	2.52456	down	4.06745	1.61115			0.000369551	3.55417	down	6.11706	1.72109			8.84713e-06	2.95971	down	4.92856	1.66522			chr1:155172572-155172589///chr1:155172572-155172588
	hsa-miR-768-5p		0.00198357	5.44219	down	302.534	55.5905			0.00124659	5.01736	down	230.752	45.9907			3.84498e-06	5.26724	down	266.329	50.5633			chr16:070349861-070349878///chr16:070349861-070349879
	hsa-miR-892b		3.952e-06	5.45304	down	18.9769	3.48006			1.18171e-06	4.94703	down	18.6441	3.76876			4.33827e-12	5.19658	down	18.8196	3.62154			chrX:144886418-144886434///chrX:144886418-144886436///chrX:144886418-144886433///chrX:144886418-144886435
	hsa-miR-923		0.0024631	3.18783	down	9353.37	2934.09			0.00852241	3.42039	down	9600.42	2806.82			3.39834e-05	3.29953	down	9468.83	2869.75			chr17:030502321-030502337///chr17:030502321-030502336
	hsa-miR-92a-1*		0.00207387	2.3704	down	3.78057	1.59491			0.0319014	1.84299	down	4.16801	2.26154			0.000183622	2.08414	down	3.95819	1.8992			chr13:090801601-090801585///chr13:090801601-090801587///chr13:090801601-090801584///chr13:090801601-090801586
