# Supplementary material for: MicroRNAs involvement in fludarabine refractory chronic lymphocytic leukemia
Source: Mol Cancer. 2010 May 26;9:123. doi: 10.1186/1476-4598-9-123 (PMC2892453; doi:10.1186/1476-4598-9-123)
Supplement: Additional file 2 — Table S2. MicroRNAs modulated by fludarabine in either sensitive or refractory CLL patients [file 1476-4598-9-123-S2.XLS]

## Sheet: Foglio1
	Table S2. MicroRNAs modulated by fludarabine in either sensitive or refractory CLL patients.
			CLL responsive to treatment (CR)							CLL not responsive to treatment (NR)							All (CR + NR) CLLs
	microRNA		p-value*	fold-change absolute	regulation post/pre	Average expression				p-value*	fold-change absolute	regulation post/pre	Average expression				p-value*	fold-change absolute	regulation post/pre	Average expression				Accession	Chromosome coordinates
						pre	post						pre	post						pre	post
	hsa-miR-21		8.49984e-05	5.21706	up	1261.29	6580.23			4.24356e-05	6.68794	up	2254.74	15079.6			5.32905e-08	6.00869	up	1657.81	9961.27			MIMAT0000076	chr17:055273437-055273419///chr17:055273437-055273418
	hsa-miR-140-5p		0.00313566	2.94585	up	30.2503	89.1129			0.000848036	4.27697	up	35.9215	153.635			6.00207e-06	3.56754	up	32.798	117.008			MIMAT0000431	chr16:068524528-068524508///chr16:068524528-068524509
	hsa-miR-181d		0.0261169	2.27914	up	1.92422	4.38556			0.000157209	5.57945	up	1.49249	8.32725			1.35174e-05	3.53945	up	1.70737	6.04315			MIMAT0002821	chr19:013846746-013846731///chr19:013846746-013846730
	hsa-miR-30b		0.00317603	1.67088	up	582.129	972.666			0.00188279	1.77718	up	464.122	824.827			2.17045e-05	1.71177	up	523.262	895.702			MIMAT0000420	chr8:135881995-135882012///chr8:135881995-135882010///chr8:135881995-135882011
	hsa-miR-142-3p		0.00273445	5.00168	up	975.558	4879.43			0.00648191	3.79377	up	1327.95	5037.92			2.58869e-05	4.39575	up	1127.92	4958.05			MIMAT0000434	chr17:053763605-053763627///chr17:053763605-053763626
	hsa-miR-454		0.040359	2.25308	up	4.1462	9.34174			0.000432511	4.71138	up	3.07394	14.4825			5.07379e-05	3.22954	up	3.6016	11.6315			MIMAT0003885	chr17:054569930-054569950///chr17:054569930-054569949
	hsa-miR-19b-1*		0.00945474	2.24309	up	1.31747	2.95521			0.00171253	2.06843	up	1.91649	3.96412			8.66814e-05	2.17787	up	1.57158	3.42269			MIMAT0004491	chr13:090801484-090801471///chr13:090801484-090801469///chr13:090801484-090801470///chr13:090801484-090801468
	hsa-miR-20a		0.0274029	2.05878	up	202.148	416.178			0.00677887	3.62513	up	158.772	575.57			0.000310089	2.71258	up	180.429	489.428			MIMAT0000075	chr13:090801349-090801332///chr13:090801349-090801331
	hsa-miR-33a		0.0225895	1.92991	up	1.22698	2.36796			0.0177117	2.56555	up	1.38198	3.54555			0.000768755	2.23294	up	1.29763	2.89754			MIMAT0000091	chr22:040626919-040626900///chr22:040626919-040626899
	hsa-miR-30e*		0.027317	1.38787	up	53.3347	74.0219			0.0169602	1.5047	up	59.8804	90.1021			0.0009192	1.45004	up	56.3208	81.6672			MIMAT0000693	chr1:040992693-040992676///chr1:040992693-040992677
	hsa-miR-340*		0.00871789	2.13378	up	4.47728	9.55353			0.0635488	2.27958	up	4.318	9.84322			0.00163722	2.20313	up	4.4016	9.69729			MIMAT0000750	chr5:179374925-179374944///chr5:179374925-179374945
	hsa-miR-362-3p		0.0479912	2.39969	up	2.99538	7.18798			0.0246173	3.07112	up	2.89031	8.87648			0.00179848	2.71187	up	2.94547	7.98774			MIMAT0004683	chrX:049660374-049660356///chrX:049660374-049660355
	hsa-miR-17		0.0282743	1.65919	up	130.498	216.521			0.041863	1.74794	up	122.265	213.712			0.0019328	1.69973	up	126.556	215.112			MIMAT0000070	chr13:090800895-090800880///chr13:090800895-090800881///chr13:090800895-090800879
	hsa-miR-126*		0.12642	1.77335	up	1.35459	2.40215			0.00503665	2.59742	up	1.14462	2.97305			0.00198023	2.13558	up	1.25137	2.6724			MIMAT0000444	chr9:138684909-138684890///chr9:138684909-138684889
	hsa-miR-29b		0.0178275	3.24597	up	70.2718	228.1			0.0758149	2.80583	up	123.055	345.271			0.00288586	3.06803	up	91.4711	280.636			MIMAT0000100	chr1:206042418-206042438///chr1:206042418-206042437
	hsa-miR-532-5p		0.0893465	1.64467	up	5.30771	8.72944			0.0178129	1.95164	up	4.6682	9.11066			0.00307971	1.78484	up	4.99653	8.91801			MIMAT0002888	chrX:049654534-049654519///chrX:049654534-049654518
	hsa-miR-335*		0.027351	2.12109	up	1.03715	2.19989			0.0768161	1.57088	up	1.24813	1.96065			0.00336981	1.83534	up	1.13158	2.07683			MIMAT0004703	chr7:129923260-129923239///chr7:129923260-129923240///chr7:129923260-129923241///chr7:129923260-129923242
	hsa-miR-590-5p		0.126334	2.17782	up	9.44429	20.5679			0.0160046	4.71505	up	8.85174	41.7364			0.00354336	3.19835	up	9.16066	29.299			MIMAT0003258	chr7:073243500-073243480///chr7:073243500-073243479
	hsa-miR-7-1*		0.0502589	1.62879	up	11.8562	19.3113			0.0421361	2.00479	up	10.1108	20.2701			0.00359899	1.79859	up	11.0002	19.7849			MIMAT0004553	chr9:085774506-085774523///chr9:085774506-085774524
	hsa-miR-424		0.0474773	3.05941	up	2.44981	7.49498			0.0529132	3.27034	up	4.03812	13.206			0.00447258	3.20996	up	3.09936	9.94881			MIMAT0001341	chrX:133508376-133508397///chrX:133508376-133508396
	hsa-miR-20b		0.115767	1.97917	up	40.6115	80.3772			0.0252741	3.47442	up	32.3558	112.418			0.00463685	2.60483	up	36.4925	95.0569			MIMAT0001413	chrX:133131546-133131564///chrX:133131546-133131563
	hsa-miR-34b		0.118951	2.12614	up	1.03232	2.19485			0.0301003	2.47446	up	1.03073	2.5505			0.00711839	2.29359	up	1.03157	2.36601			MIMAT0004676	chr11:110888943-110888927///chr11:110888943-110888928
	hsa-miR-32		0.147226	1.76323	up	1.28768	2.27046			0.0294397	2.67243	up	1.37781	3.68209			0.00757771	2.17506	up	1.32933	2.89138			MIMAT0000090	chr9:110848373-110848391///chr9:110848373-110848389///chr9:110848373-110848392///chr9:110848373-110848390
	hsa-miR-7		0.144921	1.73706	up	3.04066	5.2818			0.0319545	2.48645	up	4.09984	10.194			0.00980275	2.0966	up	3.49985	7.33777			MIMAT0000252	chr15:086956113-086956093///chr15:086956113-086956092
	hsa-miR-627		0.145343	1.64687	up	1.38414	2.27949			0.00769862	1.97865	up	2.3138	4.5782			0.0100298	1.83264	up	1.76275	3.23047			MIMAT0003296	chr15:040279120-040279138///chr15:040279120-040279141///chr15:040279120-040279139///chr15:040279120-040279140
	hsa-miR-301b		0.0996035	1.58835	up	1.43612	2.28106			0.0553308	1.68783	up	1.8955	3.19928			0.0107396	1.65075	up	1.63649	2.70144			MIMAT0004958	chr22:020337336-020337318///chr22:020337336-020337317///chr22:020337336-020337319///chr22:020337336-020337316
	hsa-miR-20a*		0.160203	1.67593	up	11.2014	18.7727			0.0419826	2.77221	up	13.444	37.2695			0.0119068	2.16706	up	12.2059	26.4509			MIMAT0004493	chr13:090801384-090801364///chr13:090801384-090801365
	hsa-miR-199b-5p		0.200544	1.58358	up	1.88385	2.98323			0.0296269	2.2223	up	2.01269	4.4728			0.0119138	1.87961	up	1.94342	3.65286			MIMAT0000263	chr9:130046883-130046904///chr9:130046883-130046903
	hsa-miR-193a-3p		0.204855	1.66822	up	1.24063	2.06965			0.0308675	3.15123	up	1.47268	4.64075			0.0120171	2.30439	up	1.34489	3.09915			MIMAT0000459	chr17:026911203-026911187///chr17:026911203-026911188
	hsa-miR-27a		0.0930551	1.77038	up	149.671	264.973			0.0950762	2.02518	up	146.767	297.231			0.0136466	1.89241	up	148.297	280.639			MIMAT0000084	chr19:013808261-013808276///chr19:013808261-013808277
	hsa-miR-582-5p		0.13558	1.77551	up	1.6692	2.96369			0.0614189	1.97146	up	1.82752	3.60289			0.0138158	1.87592	up	1.74192	3.2677			MIMAT0003247	chr5:059035249-059035270///chr5:059035249-059035269
	hsa-miR-192		0.224968	1.46937	up	12.2781	18.0411			0.0373047	2.58557	up	13.5925	35.1443			0.0148227	1.95498	up	12.88	25.1802			MIMAT0000222	chr11:064415251-064415269///chr11:064415251-064415268
	hsa-miR-130a		0.18117	2.26685	up	4.47911	10.1535			0.0508337	3.41477	up	3.423	11.6888			0.0159657	2.7603	up	3.9467	10.8941			MIMAT0000425	chr11:057165322-057165305///chr11:057165322-057165304
	hsa-miR-17*		0.0193899	3.08678	up	2.81936	8.70273			0.350861	1.57497	up	6.34069	9.9864			0.0177559	2.25809	up	4.12849	9.32249			MIMAT0000071	chr13:090800931-090800916///chr13:090800931-090800917
	hsa-miR-18a		0.215426	2.20843	up	5.40279	11.9317			0.041423	3.36976	up	6.36107	21.4353			0.0181068	2.74111	up	5.8343	15.9925			MIMAT0000072	chr13:090801033-090801016///chr13:090801033-090801017
	hsa-miR-199b-3p		0.156457	2.11962	up	13.5818	28.7883			0.0726701	2.44354	up	9.00791	22.0112			0.0222755	2.2485	up	11.1953	25.1727			MIMAT0004563	chr1:170380317-170380335///chr1:170380317-170380336
	hsa-miR-149		0.0480262	2.24023	up	1.9333	4.33104			0.237948	1.63289	up	1.76056	2.8748			0.0225598	1.90735	up	1.84999	3.52858			MIMAT0000450	chr2:241044127-241044111///chr2:241044127-241044110
	hsa-miR-574-3p		0.241129	2.19627	up	12.3323	27.0852			0.0391904	2.84732	up	14.5891	41.5397			0.0249967	2.51309	up	13.3472	33.5426			MIMAT0003239	chr4:038546129-038546114///chr4:038546129-038546115
	hsa-miR-18b		0.284699	1.70533	up	2.77239	4.72784			0.0462442	2.78842	up	2.97682	8.30062			0.0254046	2.1852	up	2.86678	6.2645			MIMAT0001412	chrX:133131780-133131797///chrX:133131780-133131799///chrX:133131780-133131798
	hsa-miR-15a		0.14148	1.76147	up	197.819	348.453			0.11522	2.09335	up	139.033	291.045			0.0284555	1.90044	up	167.571	318.458			MIMAT0000068	chr13:049521304-049521324///chr13:049521304-049521323
	hsa-miR-338-3p		0.121729	1.75581	up	1.82487	3.20412			0.148536	1.83899	up	2.48299	4.56619			0.0290644	1.81327	up	2.10945	3.825			MIMAT0000763	chr17:076714282-076714301///chr17:076714282-076714302
	hsa-miR-32*		0.149118	2.1387	up	1.28276	2.74344			0.106592	1.82882	up	1.28902	2.35739			0.0295117	1.97798	up	1.2857	2.5431			MIMAT0004505	chr9:110848332-110848352///chr9:110848332-110848350///chr9:110848332-110848353///chr9:110848332-110848351
	hsa-miR-301a		0.174837	1.76043	up	10.0113	17.6241			0.121781	2.30084	up	11.8671	27.3044			0.0323029	2.02267	up	10.8454	21.9366			MIMAT0000688	chr17:054583292-054583312///chr17:054583292-054583311
	hsa-miR-374a		0.247721	1.37785	up	107.235	147.753			0.0868317	2.87253	up	67.3985	193.604			0.0357728	1.96246	up	86.1838	169.132			MIMAT0000727	chrX:073423885-073423905///chrX:073423885-073423906
	hsa-miR-598		0.511472	1.28124	up	3.53375	4.52758			0.0139797	2.3264	up	4.2468	9.87977			0.0365396	1.73583	up	3.85302	6.68816			MIMAT0003266	chr8:010930141-010930158///chr8:010930141-010930159
	hsa-miR-19a		0.263666	1.51815	up	164.951	250.421			0.0855458	2.14018	up	202.045	432.412			0.0370105	1.81332	up	181.472	329.067			MIMAT0000073	chr13:090801216-090801197///chr13:090801216-090801196
	hsa-miR-628-3p		0.0377506	1.74923	up	2.08757	3.65165			0.751895	1.07147	up	2.14116	2.29418			0.0712546	1.37005	up	2.11262	2.8944			MIMAT0003297	chr15:053452444-053452456///chr15:053452444-053452458///chr15:053452444-053452455///chr15:053452444-053452457
	hsa-miR-451		0.0357014	2.32739	up	781.147	1818.03			0.721345	1.39728	up	1116.64	1560.26			0.211201	1.82239	up	924.183	1684.22			MIMAT0001631	chr17:024212547-024212567///chr17:024212547-024212568
	hsa-miR-144		0.0188359	3.08322	up	1.38217	4.26154			0.833972	1.24969	up	5.22244	6.52645			0.214042	2.04119	up	2.58368	5.27378			MIMAT0000436	chr17:024212692-024212711///chr17:024212692-024212710
	hsa-miR-338-5p		3.23336e-06	4.52621	down	5.58952	1.23492			9.82779e-08	4.60935	down	5.31738	1.15361			4.23311e-13	4.5743	down	5.45976	1.19357			MIMAT0004701	chr17:076714318-076714329///chr17:076714318-076714331///chr17:076714318-076714330///chr17:076714318-076714332
	hsa-miR-500		1.78707e-06	4.74875	down	15.8803	3.34409			2.96584e-07	4.23586	down	15.998	3.77679			6.29108e-13	4.48401	down	15.9356	3.55386			MIMAT0004773	chrX:049659813-049659802///chrX:049659813-049659800///chrX:049659813-049659801
	hsa-miR-892b		3.952e-06	5.45304	down	18.9769	3.48006			1.18171e-06	4.94703	down	18.6441	3.76876			4.33827e-12	5.19658	down	18.8196	3.62154			MIMAT0004918	chrX:144886418-144886434///chrX:144886418-144886436///chrX:144886418-144886433///chrX:144886418-144886435
	hsa-miR-501-5p		1.8383e-05	3.55752	down	10.0864	2.83524			3.15051e-07	3.84176	down	9.61899	2.5038			1.10864e-11	3.70207	down	9.86369	2.66437			MIMAT0002872	chrX:049661104-049661089///chrX:049661104-049661088///chrX:049661104-049661090///chrX:049661104-049661087
	hsa-miR-23a*		1.94701e-05	3.18889	down	3.26731	1.02459			3.38181e-06	3.74141	down	4.13233	1.10448			1.12177e-10	3.43034	down	3.64916	1.06379			MIMAT0004496	chr19:013808444-013808455///chr19:013808444-013808457///chr19:013808444-013808456///chr19:013808444-013808458
	hsa-miR-202		1.98579e-07	3.82909	down	6.01673	1.57132			0.000306879	4.06465	down	7.85831	1.93333			1.77373e-09	3.91425	down	6.82235	1.74295			MIMAT0002811	chr10:134911033-134911046///chr10:134911033-134911047
	hsa-miR-513b		1.55885e-06	3.24827	down	4.86499	1.49772			0.000123241	5.20834	down	6.578	1.26297			3.14189e-09	4.07683	down	5.60705	1.37534			MIMAT0005788	chrX:146088303-146088320///chrX:146088303-146088321///chrX:146088303-146088319///chrX:146088303-146088322
	hsa-miR-513a-5p		0.000571545	3.15471	down	10.604	3.36133			9.66993e-05	8.27804	down	14.7373	1.78029			1.89984e-07	5.06103	down	12.3806	2.44625			MIMAT0002877	chrX:146102748-146102763///chrX:146102748-146102762
	hsa-miR-1224-5p		0.000133904	3.7533	down	16.753	4.46354			0.00307977	2.6451	down	16.9124	6.39387			8.63615e-07	3.14997	down	16.8278	5.34222			MIMAT0005458	chr3:185441905-185441894///chr3:185441905-185441896///chr3:185441905-185441895///chr3:185441905-185441897
	hsa-miR-1226*		0.00181991	2.80927	down	8.15219	2.90189			0.000466062	3.21564	down	9.60865	2.98809			1.29943e-06	2.9911	down	8.80782	2.94467			MIMAT0005576	chr3:047866074-047866066///chr3:047866074-047866064///chr3:047866074-047866065///chr3:047866074-047866063
	hsa-miR-324-3p		0.0024925	2.2645	down	523.194	231.042			0.000344954	3.26075	down	523.056	160.41			1.58825e-06	2.71736	down	523.129	192.513			MIMAT0000762	chr17:007067351-007067366///chr17:007067351-007067365
	hsa-miR-768-5p		0.00198357	5.44219	down	302.534	55.5905			0.00124659	5.01736	down	230.752	45.9907			3.84498e-06	5.26724	down	266.329	50.5633			MIMAT0003946	chr16:070349861-070349878///chr16:070349861-070349879
	hsa-miR-765		0.00785789	2.52456	down	4.06745	1.61115			0.000369551	3.55417	down	6.11706	1.72109			8.84713e-06	2.95971	down	4.92856	1.66522			MIMAT0003945	chr1:155172572-155172589///chr1:155172572-155172588
	hsa-miR-671-5p		0.00101252	2.63469	down	7.97996	3.0288			0.00682615	2.29304	down	9.43436	4.11434			1.73731e-05	2.44586	down	8.63411	3.53009			MIMAT0003880	chr7:150566490-150566481///chr7:150566490-150566480
	hsa-miR-638		0.000975694	3.28816	down	107.572	32.7148			0.0124522	2.45231	down	91.4928	37.3089			1.91956e-05	2.8532	down	99.6806	34.9364			MIMAT0003308	chr19:010690119-010690107///chr19:010690119-010690106
	hsa-miR-923		0.0024631	3.18783	down	9353.37	2934.09			0.00852241	3.42039	down	9600.42	2806.82			3.39834e-05	3.29953	down	9468.83	2869.75			MIMAT0004973	chr17:030502321-030502337///chr17:030502321-030502336
	hsa-miR-550		0.012628	2.05086	down	3.72685	1.81721			0.00236549	2.00806	down	2.89411	1.44125			9.92502e-05	2.0445	down	3.30871	1.61835			MIMAT0004800	chr7:030295978-030295966///chr7:030295978-030295967///chr7:030295978-030295964///chr7:030295978-030295965
	hsa-miR-939		0.000181738	2.16007	down	52.9777	24.5259			0.0937672	1.5018	down	46.702	31.0973			0.000132368	1.8078	down	49.9258	27.6168			MIMAT0004982	chr8:145590216-145590228///chr8:145590216-145590227
	hsa-miR-513c		0.00340117	1.84078	down	1.92938	1.04813			0.0115607	2.42167	down	2.70646	1.1176			0.000176818	2.09043	down	2.26249	1.08231			MIMAT0005789	chrX:146078963-146078980///chrX:146078963-146078979///chrX:146078963-146078981///chrX:146078963-146078982
	hsa-miR-92a-1*		0.00207387	2.3704	down	3.78057	1.59491			0.0319014	1.84299	down	4.16801	2.26154			0.000183622	2.08414	down	3.95819	1.8992			MIMAT0004507	chr13:090801601-090801585///chr13:090801601-090801587///chr13:090801601-090801584///chr13:090801601-090801586
	hsa-miR-572		0.000506388	3.24418	down	4.99075	1.53837			0.0881762	2.05116	down	4.35438	2.12288			0.000260148	2.58997	down	4.68046	1.80715			MIMAT0003237	chr4:010979628-010979616///chr4:010979628-010979617
	hsa-miR-138-2*		0.0177801	2.01449	down	5.34133	2.65146			0.00356903	2.61757	down	3.62572	1.38515			0.00030244	2.32263	down	4.45113	1.91642			MIMAT0004596	chr16:055450008-055449996///chr16:055450008-055449995///chr16:055450008-055449994///chr16:055450008-055449993
	hsa-miR-198		0.00173017	2.14762	down	2.20043	1.02459			0.0571007	1.93642	down	2.10223	1.08563			0.000400925	2.04203	down	2.15366	1.05467			MIMAT0000228	chr3:121597240-121597254///chr3:121597240-121597255
	hsa-miR-423-5p		0.0599367	1.95603	down	65.297	33.3823			0.0040965	2.35864	down	66.4627	28.1784			0.000703852	2.1468	down	65.8429	30.6702			MIMAT0004748	chr17:025468261-025468246///chr17:025468261-025468247
	hsa-miR-1229		0.0189965	2.27783	down	12.5606	5.51427			0.0143578	2.45678	down	8.2397	3.35386			0.000703942	2.39513	down	10.3002	4.30048			MIMAT0005584	chr5:179157884-179157896///chr5:179157884-179157893///chr5:179157884-179157895///chr5:179157884-179157894
	hsa-miR-500*		0.00925582	1.89799	down	8.43442	4.44387			0.042798	1.83318	down	7.76176	4.23403			0.000724571	1.86987	down	8.1109	4.33768			MIMAT0002871	chrX:049659851-049659835///chrX:049659851-049659834
	hsa-miR-575		0.0228238	2.91679	down	116.724	40.0181			0.0237261	2.84976	down	104.002	36.4949			0.000813699	2.89288	down	110.554	38.2159			MIMAT0003240	chr4:083893529-083893545///chr4:083893529-083893546
	hsa-miR-744		0.0136373	2.18846	down	9.621	4.39623			0.0378374	1.92188	down	6.89865	3.58952			0.000958989	2.07101	down	8.22699	3.97245			MIMAT0004945	chr17:011925972-011925959///chr17:011925972-011925960
	hsa-miR-494		0.0377342	2.35403	down	212.095	90.0987			0.0219241	3.58664	down	304.084	84.7824			0.00143894	2.87506	down	251.281	87.4002			MIMAT0002816	chr14:100565792-100565779///chr14:100565792-100565778
	hsa-miR-30b*		0.00105123	2.14212	down	3.44872	1.60996			0.133914	1.33555	down	4.02132	3.01099			0.00156314	1.6838	down	3.70724	2.20172			MIMAT0004589	chr8:135881957-135881974///chr8:135881957-135881975
	hsa-miR-150*		0.0490602	1.56832	down	20.2877	12.936			0.0149001	1.46549	down	22.1236	15.0964			0.00239014	1.51217	down	21.1319	13.9745			MIMAT0004610	chr19:054695866-054695876///chr19:054695866-054695877///chr19:054695866-054695875///chr19:054695866-054695878
	hsa-miR-23a		0.0296917	1.70323	down	980.234	575.514			0.0498245	1.74038	down	758.949	436.084			0.0029383	1.73471	down	869.04	500.972			MIMAT0000078	chr19:013808409-013808426///chr19:013808409-013808425
	hsa-miR-636		0.0590613	1.72476	down	10.5986	6.14497			0.0250137	1.90244	down	7.52715	3.95657			0.00371842	1.82975	down	9.02215	4.93082			MIMAT0003306	chr17:072244143-072244155///chr17:072244143-072244154///chr17:072244143-072244152///chr17:072244143-072244153
	hsa-miR-296-5p		0.0231744	1.98522	down	6.70999	3.37996			0.0972301	1.51668	down	4.801	3.16547			0.00385572	1.75238	down	5.73196	3.27096			MIMAT0000690	chr20:056826111-056826126///chr20:056826111-056826125
	hsa-miR-1237		0.0692713	1.81177	down	18.0905	9.98504			0.0297539	2.16779	down	12.8778	5.94051			0.00455859	2.00171	down	15.4166	7.70171			MIMAT0005592	chr11:063892751-063892742///chr11:063892751-063892741///chr11:063892751-063892740///chr11:063892751-063892739
	hsa-miR-630		0.0126689	3.91876	down	7.3037	1.86378			0.186724	2.00925	down	5.83919	2.90616			0.00486067	2.82455	down	6.57364	2.32732			MIMAT0003299	chr15:070666693-070666678///chr15:070666693-070666677
	hsa-miR-634		0.0291361	1.73266	down	3.1058	1.7925			0.0967687	1.68567	down	2.66031	1.57819			0.00526786	1.71681	down	2.88756	1.68193			MIMAT0003304	chr17:062213733-062213718///chr17:062213733-062213717///chr17:062213733-062213719///chr17:062213733-062213716
	hsa-miR-125a-3p		0.115528	1.61338	down	20.6038	12.7706			0.0224967	1.70067	down	19.219	11.3008			0.00645731	1.65984	down	19.9401	12.0132			MIMAT0004602	chr19:056888392-056888376///chr19:056888392-056888378///chr19:056888392-056888377
	hsa-miR-1225-3p		0.0782999	1.74015	down	27.401	15.7464			0.0669704	1.9411	down	19.2537	9.91899			0.0102224	1.85705	down	23.2086	12.4975			MIMAT0005573	chr16:002080197-002080207///chr16:002080197-002080205///chr16:002080197-002080208///chr16:002080197-002080206
	hsa-miR-652		0.107069	1.47056	down	10.3919	7.06661			0.0662428	1.79654	down	10.6786	5.94398			0.010862	1.6241	down	10.5259	6.48103			MIMAT0003322	chrX:109185293-109185280///chrX:109185293-109185279
	hsa-miR-92a		0.194422	1.35694	down	732.957	540.154			0.0268233	1.58645	down	719.772	453.701			0.0119562	1.468	down	726.722	495.044			MIMAT0000092	chr13:090801637-090801622///chr13:090801637-090801623
	hsa-miR-193a-5p		0.132445	1.5525	down	2.28236	1.47012			0.0193997	1.88658	down	3.91942	2.07753			0.0122261	1.6844	down	2.94372	1.74763			MIMAT0004614	chr17:026911169-026911157///chr17:026911169-026911158
	hsa-miR-650		0.0289117	2.91941	down	5.48864	1.88005			0.153582	1.96304	down	8.30711	4.23177			0.0126889	2.36493	down	6.67058	2.82063			MIMAT0003320	chr22:021495305-021495291///chr22:021495305-021495290///chr22:021495305-021495292
	hsa-miR-1228		0.108102	1.73079	down	60.4815	34.9445			0.0580775	1.80146	down	42.2314	23.4429			0.0128277	1.78452	down	51.076	28.6217			MIMAT0005583	chr12:055874624-055874615///chr12:055874624-055874614///chr12:055874624-055874616///chr12:055874624-055874613
	hsa-miR-770-5p		0.191131	1.41501	down	2.20035	1.555			0.0191668	1.94755	down	3.71262	1.9063			0.0133599	1.63472	down	2.81452	1.72171			MIMAT0003948	chr14:100388521-100388506///chr14:100388521-100388508///chr14:100388521-100388507///chr14:100388521-100388505
	hsa-let-7b		0.0698776	1.78764	down	1926.99	1077.95			0.125885	1.60612	down	1886.35	1174.48			0.0136037	1.69551	down	1907.76	1125.18			MIMAT0000063	chr22:044888256-044888238///chr22:044888256-044888239
	hsa-miR-361-3p		0.205119	1.41798	down	150.98	106.476			0.043191	1.69564	down	135.765	80.0672			0.0177219	1.55546	down	143.619	92.3322			MIMAT0004682	chrX:085045302-085045321///chrX:085045302-085045320
	hsa-miR-625*		0.202405	1.39077	down	5.83926	4.19857			0.043105	1.81367	down	4.56007	2.51428			0.0190173	1.5998	down	5.19784	3.24906			MIMAT0004808	chr14:065007645-065007628///chr14:065007645-065007627///chr14:065007645-065007630///chr14:065007645-065007629
	hsa-miR-18b*		0.150345	1.54203	down	2.73055	1.77075			0.0439223	1.58778	down	1.89445	1.19314			0.0193069	1.58165	down	2.29898	1.45353			MIMAT0004751	chrX:133131738-133131751///chrX:133131738-133131749///chrX:133131738-133131750///chrX:133131738-133131748
	hsa-miR-188-5p		0.0285385	2.03076	down	47.5225	23.4013			0.358651	1.40189	down	36.9907	26.3862			0.0244418	1.69976	down	42.2372	24.849			MIMAT0000457	chrX:049654883-049654872///chrX:049654883-049654871
	hsa-miR-483-5p		0.0290609	2.18998	down	15.622	7.1334			0.311411	1.5117	down	19.7889	13.0905			0.0291193	1.8069	down	17.4606	9.66332			MIMAT0004761	chr11:002111987-002112001///chr11:002111987-002112000
	hsa-miR-505*		0.136712	1.58532	down	10.6986	6.74858			0.148278	1.51263	down	8.10614	5.35895			0.0322849	1.56124	down	9.38893	6.01376			MIMAT0004776	chrX:138834021-138834038///chrX:138834021-138834037///chrX:138834021-138834039///chrX:138834021-138834040
	hsa-miR-877		0.153496	1.53538	down	3.25541	2.12027			0.151528	1.61512	down	3.6373	2.25204			0.0361658	1.56961	down	3.42985	2.18516			MIMAT0004949	chr6:030660107-030660097///chr6:030660107-030660095///chr6:030660107-030660098///chr6:030660107-030660096
	hsa-miR-502-3p		0.0466102	1.50692	down	7.52311	4.99239			0.351057	1.3121	down	6.17673	4.70751			0.0429359	1.41432	down	6.85641	4.84786			MIMAT0004775	chrX:049666018-049666004///chrX:049666018-049666003
	hsa-miR-933		0.411644	1.29763	down	6.16958	4.7545			0.0350597	1.8332	down	5.07649	2.76919			0.0438399	1.55121	down	5.62861	3.62852			MIMAT0004976	chr2:175740616-175740630///chr2:175740616-175740627///chr2:175740616-175740629///chr2:175740616-175740628
	hsa-miR-148b		0.567108	1.12058	down	43.6088	38.9163			0.0362336	1.51838	down	48.0554	31.6491			0.0548807	1.30068	down	45.6476	35.0951			MIMAT0000759	chr12:053017350-053017332///chr12:053017350-053017333
	hsa-miR-801		0.00712031	1.78853	down	44.402	24.826			0.273636	2.00863	down	90.2708	44.9416			0.0651344	1.85624	down	62.0028	33.4024			MIMAT0004209	chr1:028847763-028847749///chr1:028847763-028847750
	hsa-let-7a		0.000489193	1.64218	down	4173.51	2541.44			0.727478	1.13859	down	2767.15	2430.34			0.0929739	1.38402	down	3439.67	2485.27			MIMAT0000062	chr11:121522486-121522504///chr11:121522486-121522505
	(*) italics: miRNA not significant in that comparison
